# Supplementary material for: Green Extraction Techniques as Advanced Sample Preparation Approaches in Biological, Food, and Environmental Matrices: A Review
Source: Molecules. 2022 May 6;27(9):2953. doi: 10.3390/molecules27092953 (PMC9101692; doi:10.3390/molecules27092953)
Supplement: Supplementary file 1 [file molecules-27-02953-s001.zip]

Archive with 1 entries (1 files):
- molecules-1704246-supplementary.pdf
